# Supplementary material for: Early environmental risk factors for neurodevelopmental disorders – a systematic review of twin and sibling studies
Source: Dev Psychopathol. 2021 Oct;33(4):1448–95. doi: 10.1017/S0954579420000620 (PMC8564717; doi:10.1017/S0954579420000620)
Supplement: Supplementary file 1 [file S0954579420000620sup.zip]

Archive with 3 entries (3 files):
- S0954579420000620sup003.docx
- S0954579420000620sup002.docx
- S0954579420000620sup001.docx
